# Supplementary material for: Assembly processes and functional diversity of marine protists and their rare biosphere
Source: Environ Microbiome. 2023 Jul 13;18:59. doi: 10.1186/s40793-023-00513-w (PMC10347826; doi:10.1186/s40793-023-00513-w)
Supplement: Supplementary file 1 — Supplementary Material 1 [file 40793_2023_513_MOESM1_ESM.xlsx]

## Sheet: 1 #OTU, refs. and traits
Supplementary Table 1: Information on the number of OTUs, number of taxonomic references
and number of OTUs susccessfully annotated with traits across Eukaryotic Divisions.
Taxonomy		OTUs and Taxonomic references			Trait annotation
Kingdom	Division	Number of OTUs	Number of unique taxonomic refererences	Average number of taxonomic reference per OTU	Number of OTUs with trait annotation	% of OTUs annotated with trait
Eukaryota	Alveolata	31170	640	48.7031	15980	51.2672
Eukaryota	Apusomonadida	83	21	3.95238	83	100
Eukaryota	Breviatida	5	3	1.66667	5	100
Eukaryota	Centrohelida	136	28	4.85714	90	66.1765
Eukaryota	Conosa	5	5	1	5	100
Eukaryota	Cryptophyta	2656	19	139.789	2651	99.8117
Eukaryota	Haptophyta	1279	46	27.8043	742	58.0141
Eukaryota	Holomycota	706	105	6.72381	395	55.949
Eukaryota	Holozoa	1342	37	36.2703	997	74.2921
Eukaryota	Katablepharidida	521	13	40.0769	481	92.3225
Eukaryota	Lobosa	47	14	3.35714	47	100
Eukaryota	Mantamonadida	1	1	1	1	100
Eukaryota	Metamonada	7	3	2.33333	7	100
Eukaryota	Microhelida	1	1	1	1	100
Eukaryota	Picomonadida	1278	2	639	1278	100
Eukaryota	Planomonadida	21	10	2.1	21	100
Eukaryota	Rhizaria	5556	211	26.3318	1923	34.6112
Eukaryota	Rigifilida	3	1	3	3	100
Eukaryota	Stramenopiles	22839	386	59.1684	12666	55.4578
Eukaryota	Telonemida	843	5	168.6	843	100
Eukaryota	Viridiplantae	3520	99	35.5556	3395	96.4489
Eukaryota	Unclassified	18413	30	613.767	0	0
Eukaryota	Total	90432	1680	53.8286	41614	46.0169

## Sheet: 2 Taxo and rank of ab. OTUs
Supplementary Table 2: Total abundance (# of reads), occurence (# of samples), rank, and taxonomy of abundant OTUs across the three size fractions (micro, nano, and picoplankton).
otu ID	SF	Nb of Reads	Nb of Occurrence	Rank	Kingdom	Supergroup	Division	Class	Order	Family	Genus	Species
11	Micro	461349	256	1	Eukaryota	Alveolata	Dinoflagellata	Dinophyceae	Gymnodiniales	Gymnodiniaceae	Gyrodinium	Gyrodinium_spirale
19	Micro	326629	211	2	Eukaryota	Alveolata	Dinoflagellata	Dinophyceae	Gonyaulacales	Ceratiaceae	Tripos	Tripos_fusus
5	Micro	234638	257	3	Eukaryota	Alveolata	Dinoflagellata	Dinophyceae	Gymnodiniales	Kareniaceae	Karenia	Karenia_brevis
28	Micro	172879	167	4	Eukaryota	Alveolata	Unclassified	Unclassified	Unclassified	Unclassified	Unclassified	Unclassified
39	Micro	145038	168	5	Eukaryota	Alveolata	Dinoflagellata	Dinophyceae	Unclassified	Unclassified	Unclassified	Unclassified
20	Micro	140373	224	6	Eukaryota	Stramenopiles	Ochrophyta	Bacillariophyta	Bacillariophyta_X	Radial-centric-basal-Coscinodiscophyceae	Guinardia	Guinardia_delicatula
4	Micro	140000	256	7	Eukaryota	Alveolata	Dinoflagellata	Dinophyceae	Peridiniales	Heterocapsaceae	Heterocapsa	Unclassified
44	Micro	121482	115	8	Eukaryota	Alveolata	Dinoflagellata	Dinophyceae	Gymnodiniales	Warnowiaceae	Warnowia	Warnowia_sp.
46	Micro	121252	144	9	Eukaryota	Alveolata	Dinoflagellata	Dinophyceae	Gymnodiniales	Gymnodiniaceae	Unclassified	Unclassified
26	Micro	112429	193	10	Eukaryota	Rhizaria	Radiolaria	Acantharea	Chaunacanthida	Chaunacanthida_X	Acanthometron	Acanthometron_sp.
62	Micro	109559	119	11	Eukaryota	Alveolata	Dinoflagellata	Dinophyceae	Gonyaulacales	Goniodomataceae	Alexandrium	Unclassified
42	Micro	105768	170	12	Eukaryota	Alveolata	Dinoflagellata	Dinophyceae	Gymnodiniales	Gymnodiniaceae	Gyrodinium	Gyrodinium_heterogrammum
31	Micro	98613	200	13	Eukaryota	Alveolata	Dinoflagellata	Dinophyceae	Gymnodiniales	Gymnodiniaceae	Lepidodinium	Lepidodinium_chlorophorum
33	Micro	94753	172	14	Eukaryota	Stramenopiles	Ochrophyta	Bacillariophyta	Bacillariophyta_X	Radial-centric-basal-Coscinodiscophyceae	Leptocylindrus	Leptocylindrus_convexus
38	Micro	86742	242	15	Eukaryota	Alveolata	Dinoflagellata	Syndiniales	Dino-Group-I	Dino-Group-I-Clade-1	Dino-Group-I-Clade-1_X	Dino-Group-I-Clade-1_X_sp.
78	Micro	83312	140	16	Eukaryota	Alveolata	Dinoflagellata	Noctilucophyceae	Noctilucales	Noctilucaceae	Noctiluca	Noctiluca_scintillans
7	Micro	81514	244	17	Eukaryota	Stramenopiles	Ochrophyta	Bacillariophyta	Bacillariophyta_X	Polar-centric-Mediophyceae	Chaetoceros	Chaetoceros_tenuissimus
18	Micro	80566	225	18	Eukaryota	Alveolata	Dinoflagellata	Dinophyceae	Gymnodiniales	Unclassified	Unclassified	Unclassified
8	Micro	77226	213	19	Eukaryota	Stramenopiles	Ochrophyta	Bacillariophyta	Bacillariophyta_X	Polar-centric-Mediophyceae	Minidiscus	Minidiscus_comicus
1	Micro	75629	180	20	Eukaryota	Alveolata	Dinoflagellata	Dinophyceae	Gonyaulacales	Goniodomataceae	Alexandrium	Unclassified
54	Micro	73403	112	21	Eukaryota	Rhizaria	Cercozoa	Filosa-Thecofilosea	Ebriida	Ebriidae	Ebria	Ebria_tripartita
23	Micro	73388	252	22	Eukaryota	Stramenopiles	Ochrophyta	Bacillariophyta	Bacillariophyta_X	Polar-centric-Mediophyceae	Minidiscus	Minidiscus_variabilis
40	Micro	69602	58	23	Eukaryota	Alveolata	Dinoflagellata	Dinophyceae	Gymnodiniales	Warnowiaceae	Warnowia	Warnowia_sp.
60	Micro	65914	138	24	Eukaryota	Stramenopiles	Opalozoa	MAST-12	Unclassified	Unclassified	Unclassified	Unclassified
72	Micro	58532	64	25	Eukaryota	Alveolata	Dinoflagellata	Dinophyceae	Unclassified	Unclassified	Unclassified	Unclassified
53	Micro	51459	105	26	Eukaryota	Alveolata	Dinoflagellata	Dinophyceae	Prorocentrales	Prorocentraceae	Prorocentrum	Unclassified
80	Micro	49969	104	27	Eukaryota	Stramenopiles	Ochrophyta	Bacillariophyta	Bacillariophyta_X	Polar-centric-Mediophyceae	Unclassified	Unclassified
123	Micro	44354	112	28	Eukaryota	Alveolata	Dinoflagellata	Dinophyceae	Gymnodiniales	Ceratoperidiniaceae	Ceratoperidinium	Ceratoperidinium_falcatum
68	Micro	44251	74	29	Eukaryota	Alveolata	Dinoflagellata	Dinophyceae	Gymnodiniales	Unclassified	Unclassified	Unclassified
116	Micro	42734	117	30	Eukaryota	Alveolata	Dinoflagellata	Dinophyceae	Gymnodiniales	Chytriodiniaceae	Unclassified	Unclassified
41	Micro	40509	195	31	Eukaryota	Stramenopiles	Ochrophyta	Bacillariophyta	Bacillariophyta_X	Polar-centric-Mediophyceae	Unclassified	Unclassified
51	Micro	40280	240	32	Eukaryota	Alveolata	Dinoflagellata	Dinophyceae	Suessiales	Suessiaceae	Biecheleria	Biecheleria_sp.
169	Micro	37300	11	33	Eukaryota	Rhizaria	Radiolaria	Polycystinea	Collodaria	Sphaerozoidae	Collozoum	Collozoum_inerme
25	Micro	34610	229	34	Eukaryota	Alveolata	Dinoflagellata	Dinophyceae	Gymnodiniales	Gymnodiniaceae	Gyrodinium	Gyrodinium_helveticum
63	Micro	31532	206	35	Eukaryota	Stramenopiles	Stramenopiles_X	Stramenopiles_X-Group-7	Stramenopiles_X-Group-7_X	Stramenopiles_X-Group-7_XX	Stramenopiles_X-Group-7_XXX	Stramenopiles_X-Group-7_XXX_sp.
29	Micro	29845	88	36	Eukaryota	Alveolata	Dinoflagellata	Dinophyceae	Gonyaulacales	Gonyaulacaceae	Gonyaulax	Gonyaulax_spinifera
95	Micro	27186	126	37	Eukaryota	Stramenopiles	Ochrophyta	Bacillariophyta	Bacillariophyta_X	Raphid-pennate	Pseudo-nitzschia	Unclassified
64	Micro	26609	211	38	Eukaryota	Alveolata	Ciliophora	Spirotrichea	Choreotrichida	Strobilidiidae_I	Pelagostrobilidium	Pelagostrobilidium_neptuni
5	Nano	420419	325	1	Eukaryota	Alveolata	Dinoflagellata	Dinophyceae	Gymnodiniales	Kareniaceae	Karenia	Karenia_brevis
11	Nano	407695	325	2	Eukaryota	Alveolata	Dinoflagellata	Dinophyceae	Gymnodiniales	Gymnodiniaceae	Gyrodinium	Gyrodinium_spirale
4	Nano	388757	325	3	Eukaryota	Alveolata	Dinoflagellata	Dinophyceae	Peridiniales	Heterocapsaceae	Heterocapsa	Unclassified
18	Nano	247007	312	4	Eukaryota	Alveolata	Dinoflagellata	Dinophyceae	Gymnodiniales	Unclassified	Unclassified	Unclassified
10	Nano	211664	310	5	Eukaryota	Alveolata	Dinoflagellata	Dinophyceae	Unclassified	Unclassified	Unclassified	Unclassified
8	Nano	202808	292	6	Eukaryota	Stramenopiles	Ochrophyta	Bacillariophyta	Bacillariophyta_X	Polar-centric-Mediophyceae	Minidiscus	Minidiscus_comicus
25	Nano	155701	318	7	Eukaryota	Alveolata	Dinoflagellata	Dinophyceae	Gymnodiniales	Gymnodiniaceae	Gyrodinium	Gyrodinium_helveticum
23	Nano	150802	321	8	Eukaryota	Stramenopiles	Ochrophyta	Bacillariophyta	Bacillariophyta_X	Polar-centric-Mediophyceae	Minidiscus	Minidiscus_variabilis
22	Nano	119674	321	9	Eukaryota	Hacrobia	Cryptophyta	Cryptophyceae	Cryptomonadales	Cryptomonadales_X	Plagioselmis	Plagioselmis_prolonga
32	Nano	113909	325	10	Eukaryota	Alveolata	Dinoflagellata	Dinophyceae	Gymnodiniales	Gymnodiniaceae	Gymnodinium	Gymnodinium_sp.
16	Nano	107617	268	11	Eukaryota	Hacrobia	Cryptophyta	Cryptophyceae	Cryptomonadales	Cryptomonadales_X	Teleaulax	Teleaulax_acuta
2	Nano	107485	306	12	Eukaryota	Archaeplastida	Chlorophyta	Mamiellophyceae	Mamiellales	Bathycoccaceae	Ostreococcus	Ostreococcus_lucimarinus
30	Nano	105866	319	13	Eukaryota	Hacrobia	Cryptophyta	Cryptophyceae	Cryptomonadales	Cryptomonadales_X	Teleaulax	Teleaulax_gracilis
28	Nano	105161	240	14	Eukaryota	Alveolata	Unclassified	Unclassified	Unclassified	Unclassified	Unclassified	Unclassified
20	Nano	100827	296	15	Eukaryota	Stramenopiles	Ochrophyta	Bacillariophyta	Bacillariophyta_X	Radial-centric-basal-Coscinodiscophyceae	Guinardia	Guinardia_delicatula
38	Nano	94441	292	16	Eukaryota	Alveolata	Dinoflagellata	Syndiniales	Dino-Group-I	Dino-Group-I-Clade-1	Dino-Group-I-Clade-1_X	Dino-Group-I-Clade-1_X_sp.
40	Nano	88662	53	17	Eukaryota	Alveolata	Dinoflagellata	Dinophyceae	Gymnodiniales	Warnowiaceae	Warnowia	Warnowia_sp.
33	Nano	88556	181	18	Eukaryota	Stramenopiles	Ochrophyta	Bacillariophyta	Bacillariophyta_X	Radial-centric-basal-Coscinodiscophyceae	Leptocylindrus	Leptocylindrus_convexus
31	Nano	84194	284	19	Eukaryota	Alveolata	Dinoflagellata	Dinophyceae	Gymnodiniales	Gymnodiniaceae	Lepidodinium	Lepidodinium_chlorophorum
7	Nano	84137	311	20	Eukaryota	Stramenopiles	Ochrophyta	Bacillariophyta	Bacillariophyta_X	Polar-centric-Mediophyceae	Chaetoceros	Chaetoceros_tenuissimus
48	Nano	77518	322	21	Eukaryota	Alveolata	Dinoflagellata	Dinophyceae	Unclassified	Unclassified	Unclassified	Unclassified
41	Nano	75200	284	22	Eukaryota	Stramenopiles	Ochrophyta	Bacillariophyta	Bacillariophyta_X	Polar-centric-Mediophyceae	Unclassified	Unclassified
56	Nano	73226	305	23	Eukaryota	Alveolata	Dinoflagellata	Dinophyceae	Peridiniales	Heterocapsaceae	Heterocapsa	Heterocapsa_nei/rotundata
93	Nano	66758	319	24	Eukaryota	Alveolata	Dinoflagellata	Dinophyceae	Gymnodiniales	Gymnodiniaceae	Gyrodinium	Gyrodinium_dominans
74	Nano	62704	221	25	Eukaryota	Unclassified	Unclassified	Unclassified	Unclassified	Unclassified	Unclassified	Unclassified
60	Nano	61721	144	26	Eukaryota	Stramenopiles	Opalozoa	MAST-12	Unclassified	Unclassified	Unclassified	Unclassified
39	Nano	58289	202	27	Eukaryota	Alveolata	Dinoflagellata	Dinophyceae	Unclassified	Unclassified	Unclassified	Unclassified
26	Nano	57541	201	28	Eukaryota	Rhizaria	Radiolaria	Acantharea	Chaunacanthida	Chaunacanthida_X	Acanthometron	Acanthometron_sp.
59	Nano	56386	302	29	Eukaryota	Hacrobia	Cryptophyta	Cryptophyceae	Cryptomonadales	Cryptomonadales_X	Unclassified	Unclassified
45	Nano	56093	273	30	Eukaryota	Stramenopiles	Ochrophyta	Bacillariophyta	Bacillariophyta_X	Radial-centric-basal-Coscinodiscophyceae	Leptocylindrus	Leptocylindrus_sp.
42	Nano	54745	225	31	Eukaryota	Alveolata	Dinoflagellata	Dinophyceae	Gymnodiniales	Gymnodiniaceae	Gyrodinium	Gyrodinium_heterogrammum
78	Nano	51471	160	32	Eukaryota	Alveolata	Dinoflagellata	Noctilucophyceae	Noctilucales	Noctilucaceae	Noctiluca	Noctiluca_scintillans
2	Pico	628227	290	1	Eukaryota	Archaeplastida	Chlorophyta	Mamiellophyceae	Mamiellales	Bathycoccaceae	Ostreococcus	Ostreococcus_lucimarinus
15	Pico	244477	290	2	Eukaryota	Archaeplastida	Chlorophyta	Mamiellophyceae	Mamiellales	Mamiellaceae	Micromonas	Micromonas_commoda_A2
21	Pico	222671	289	3	Eukaryota	Archaeplastida	Chlorophyta	Mamiellophyceae	Mamiellales	Bathycoccaceae	Bathycoccus	Bathycoccus_prasinos
4	Pico	128778	289	4	Eukaryota	Alveolata	Dinoflagellata	Dinophyceae	Peridiniales	Heterocapsaceae	Heterocapsa	Unclassified
14	Pico	128185	286	5	Eukaryota	Archaeplastida	Chlorophyta	Mamiellophyceae	Mamiellales	Mamiellaceae	Micromonas	Micromonas_bravo_B2
35	Pico	127188	290	6	Eukaryota	Archaeplastida	Chlorophyta	Mamiellophyceae	Mamiellales	Mamiellaceae	Micromonas	Unclassified
5	Pico	117091	290	7	Eukaryota	Alveolata	Dinoflagellata	Dinophyceae	Gymnodiniales	Kareniaceae	Karenia	Karenia_brevis
22	Pico	112722	289	8	Eukaryota	Hacrobia	Cryptophyta	Cryptophyceae	Cryptomonadales	Cryptomonadales_X	Plagioselmis	Plagioselmis_prolonga
10	Pico	110219	277	9	Eukaryota	Alveolata	Dinoflagellata	Dinophyceae	Unclassified	Unclassified	Unclassified	Unclassified
25	Pico	92313	269	10	Eukaryota	Alveolata	Dinoflagellata	Dinophyceae	Gymnodiniales	Gymnodiniaceae	Gyrodinium	Gyrodinium_helveticum
30	Pico	87273	288	11	Eukaryota	Hacrobia	Cryptophyta	Cryptophyceae	Cryptomonadales	Cryptomonadales_X	Teleaulax	Teleaulax_gracilis
43	Pico	82190	281	12	Eukaryota	Hacrobia	Picozoa	Picozoa_X	Picozoa_XX	Picozoa_XXX	Picozoa_XXXX	Picozoa_XXXX_sp.
11	Pico	79986	289	13	Eukaryota	Alveolata	Dinoflagellata	Dinophyceae	Gymnodiniales	Gymnodiniaceae	Gyrodinium	Gyrodinium_spirale
38	Pico	72639	266	14	Eukaryota	Alveolata	Dinoflagellata	Syndiniales	Dino-Group-I	Dino-Group-I-Clade-1	Dino-Group-I-Clade-1_X	Dino-Group-I-Clade-1_X_sp.
32	Pico	64853	282	15	Eukaryota	Alveolata	Dinoflagellata	Dinophyceae	Gymnodiniales	Gymnodiniaceae	Gymnodinium	Gymnodinium_sp.
49	Pico	62024	250	16	Eukaryota	Alveolata	Dinoflagellata	Syndiniales	Dino-Group-I	Dino-Group-I-Clade-1	Dino-Group-I-Clade-1_X	Dino-Group-I-Clade-1_X_sp.
26	Pico	55277	176	17	Eukaryota	Rhizaria	Radiolaria	Acantharea	Chaunacanthida	Chaunacanthida_X	Acanthometron	Acanthometron_sp.
16	Pico	51758	219	18	Eukaryota	Hacrobia	Cryptophyta	Cryptophyceae	Cryptomonadales	Cryptomonadales_X	Teleaulax	Teleaulax_acuta
90	Pico	48449	194	19	Eukaryota	Alveolata	Dinoflagellata	Syndiniales	Dino-Group-I	Dino-Group-I-Clade-1	Dino-Group-I-Clade-1_X	Dino-Group-I-Clade-1_X_sp.
99	Pico	43871	103	20	Eukaryota	Alveolata	Dinoflagellata	Syndiniales	Dino-Group-II	Dino-Group-II-Clade-10-and-11	Dino-Group-II-Clade-10-and-11_X	Dino-Group-II-Clade-10-and-11_X_sp.
127	Pico	41545	133	21	Eukaryota	Stramenopiles	Ochrophyta	Bacillariophyta	Bacillariophyta_X	Polar-centric-Mediophyceae	Unclassified	Unclassified
107	Pico	40999	227	22	Eukaryota	Alveolata	Dinoflagellata	Syndiniales	Dino-Group-II	Dino-Group-II-Clade-20	Dino-Group-II-Clade-20_X	Dino-Group-II-Clade-20_X_sp.
117	Pico	40438	101	23	Eukaryota	Alveolata	Dinoflagellata	Syndiniales	Dino-Group-II	Dino-Group-II-Clade-7	Dino-Group-II-Clade-7_X	Dino-Group-II-Clade-7_X_sp.
148	Pico	40165	284	24	Eukaryota	Alveolata	Dinoflagellata	Dinophyceae	Unclassified	Unclassified	Unclassified	Unclassified
136	Pico	40094	33	25	Eukaryota	Alveolata	Dinoflagellata	Syndiniales	Dino-Group-II	Dino-Group-II-Clade-10-and-11	Dino-Group-II-Clade-10-and-11_X	Dino-Group-II-Clade-10-and-11_X_sp.
18	Pico	38449	271	26	Eukaryota	Alveolata	Dinoflagellata	Dinophyceae	Gymnodiniales	Unclassified	Unclassified	Unclassified
100	Pico	38293	282	27	Eukaryota	Stramenopiles	Sagenista	MAST-7	MAST-7B	MAST-7B_X	MAST-7B_XX	MAST-7B_XX_sp.
147	Pico	37870	249	28	Eukaryota	Alveolata	Ciliophora	Spirotrichea	Strombidiida	Strombidiidae_M	Unclassified	Unclassified
94	Pico	37457	167	29	Eukaryota	Alveolata	Ciliophora	Spirotrichea	Strombidiida	Tontoniidae_A	Laboea	Unclassified
59	Pico	37031	264	30	Eukaryota	Hacrobia	Cryptophyta	Cryptophyceae	Cryptomonadales	Cryptomonadales_X	Unclassified	Unclassified
106	Pico	35748	255	31	Eukaryota	Alveolata	Ciliophora	Spirotrichea	Strombidiida_G	Strombidiida_G_X	Strombidiida_G_XX	Strombidiida_G_XX_sp.
98	Pico	34796	154	32	Eukaryota	Hacrobia	Picozoa	Picozoa_X	Picozoa_XX	Picozoa_XXX	Unclassified	Unclassified
48	Pico	34594	278	33	Eukaryota	Alveolata	Dinoflagellata	Dinophyceae	Unclassified	Unclassified	Unclassified	Unclassified
55	Pico	34525	243	34	Eukaryota	Archaeplastida	Chlorophyta	Mamiellophyceae	Mamiellales	Bathycoccaceae	Ostreococcus	Ostreococcus_tauri
8	Pico	34483	244	35	Eukaryota	Stramenopiles	Ochrophyta	Bacillariophyta	Bacillariophyta_X	Polar-centric-Mediophyceae	Minidiscus	Minidiscus_comicus
113	Pico	34479	239	36	Eukaryota	Alveolata	Dinoflagellata	Dinophyceae	Unclassified	Unclassified	Unclassified	Unclassified
83	Pico	33143	133	37	Eukaryota	Stramenopiles	Pseudofungi	MAST-1	MAST-1A	MAST-1A_X	MAST-1A_XX	MAST-1A_XX_sp.
66	Pico	32826	227	38	Eukaryota	Archaeplastida	Chlorophyta	Prasino-Clade-V	Pseudoscourfieldiales	Pycnococcaceae	Pycnococcaceae_X	Pycnococcaceae_X_sp.
60	Pico	32611	123	39	Eukaryota	Stramenopiles	Opalozoa	MAST-12	Unclassified	Unclassified	Unclassified	Unclassified
105	Pico	32314	123	40	Eukaryota	Alveolata	Dinoflagellata	Syndiniales	Dino-Group-II	Dino-Group-II-Clade-10-and-11	Dino-Group-II-Clade-10-and-11_X	Dino-Group-II-Clade-10-and-11_X_sp.

## Sheet: 3 trait annotation along RACs
Supplementary Table 3: Name, ranks, number of OTUs, and number of OTUs with successfull trait annotation
along the susbsets of 5000 OTUs of the rank abundance curves of micro, nano, and picoplankton.
Size Fraction	Subset	Fraction of the rank abundance curve	# of OTUs	# of OTUs annotated with traits	# of non-annotated OTUs	% annotated OTUs
Micro	Abundant	0-38	38	17	21	44.7368
Micro	2500	0-5000	5000	2333	2667	46.66
Micro	5000	2500-7500	5000	2246	2754	44.92
Micro	7500	5000-10000	5000	2172	2828	43.44
Micro	10000	7500-12500	5000	2139	2861	42.78
Micro	12500	10000-15000	5000	2153	2847	43.06
Micro	15000	12500-17500	5000	2122	2878	42.44
Micro	17500	15000-20000	5000	2210	2790	44.2
Micro	20000	17500-22500	5000	2230	2770	44.6
Micro	22500	20000-25000	5000	2095	2905	41.9
Micro	25000	22500-27500	5000	2124	2876	42.48
Micro	27500	25000-30000	5000	2174	2826	43.48
Micro	30000	27500-32500	5000	2158	2842	43.16
Micro	32500	30000-35000	5000	2113	2887	42.26
Micro	35000	32500-37500	5000	2204	2796	44.08
Micro	37500	35000-40000	5000	2242	2758	44.84
Micro	40000	37500-42500	5000	2189	2811	43.78
Micro	42500	40000-44 813	4813	2098	2715	43.5903
Micro	44813	42 313-44 813	2500	1080	1420	43.2
Nano	Abundant	0-32	32	12	20	37.5
Nano	2500	0-5000	5000	2317	2683	46.34
Nano	5000	2500-7500	5000	2169	2831	43.38
Nano	7500	5000-10000	5000	2076	2924	41.52
Nano	10000	7500-12500	5000	1995	3005	39.9
Nano	12500	10000-15000	5000	2031	2969	40.62
Nano	15000	12500-17500	5000	2054	2946	41.08
Nano	17500	15000-20000	5000	2013	2987	40.26
Nano	20000	17500-22500	5000	2021	2979	40.42
Nano	22500	20000-25000	5000	2110	2890	42.2
Nano	25000	22500-27500	5000	2139	2861	42.78
Nano	27500	25000-30000	5000	2160	2840	43.2
Nano	30000	27500-32500	5000	2103	2897	42.06
Nano	32500	30000-35000	5000	1980	3020	39.6
Nano	35000	32500-37500	5000	1964	3036	39.28
Nano	37500	35000-40000	5000	2175	2825	43.5
Nano	40000	37500-42500	5000	2233	2767	44.66
Nano	42500	40000-45000	5000	2042	2958	40.84
Nano	45000	42500-47500	5000	2088	2912	41.76
Nano	47500	45000-50000	5000	2282	2718	45.64
Nano	50000	47500-52500	5000	2451	2549	49.02
Nano	52500	50000-55000	5000	2372	2628	47.44
Nano	55000	52500-57500	5000	2236	2764	44.72
Nano	57500	55000-60000	5000	2264	2736	45.28
Nano	60000	57500-62500	5000	2270	2730	45.4
Nano	62500	60000-65000	5000	2469	2531	49.38
Nano	65000	62500-67500	5000	2584	2416	51.68
Nano	67500	65000-70000	5000	2517	2483	50.34
Nano	70000	67500-71380	3880	1965	1915	50.6443
Nano	71380	68880-71380	2500	1264	1236	50.56
Pico_AB	Abundant	0-40	40	20	20	44.7368
Pico_2500	2500	0-5000	5000	2656	2344	46.66
Pico_5000	5000	2500-7500	5000	2599	2401	44.92
Pico_7500	7500	5000-10000	5000	2576	2424	43.44
Pico_10000	10000	7500-12500	5000	2549	2451	42.78
Pico_12500	12500	10000-15000	5000	2515	2485	43.06
Pico_15000	15000	12500-17500	5000	2493	2507	42.44
Pico_17500	17500	15000-20000	5000	2538	2462	44.2
Pico_20000	20000	17500-22500	5000	2633	2367	44.6
Pico_22500	22500	20000-25000	5000	2531	2469	41.9
Pico_25000	25000	22500-27500	5000	2475	2525	42.48
Pico_27500	27500	25000-30000	5000	2539	2461	43.48
Pico_30000	30000	27500-32500	5000	2418	2582	43.16
Pico_32500	32500	30000-35000	5000	2342	2658	42.26
Pico_35000	35000	32500-37500	5000	2417	2583	44.08
Pico_37500	37500	35000-40000	5000	2438	2562	44.84
Pico_40000	40000	37500-42500	5000	2400	2600	43.78
Pico_42500	42500	40000-45000	5000	2308	2692	43.5903
Pico_45000	45000	42500-47500	5000	2221	2779	43.2
Pico_47500	47500	45000-50000	5000	2277	2723	43.2
Pico_50000	50000	47500-51568	4068	1929	2139	43.2
Pico_52500	51568	49068-51568	2500	1198	1302	43.2
